# Supplementary material for: Worldwide trends in the burden of asthma symptoms in school-aged children: Global Asthma Network Phase I cross-sectional study
Source: Lancet. 2021 Oct 30;398(10311):1569–80. doi: 10.1016/S0140-6736(21)01450-1 (PMC8573635; doi:10.1016/S0140-6736(21)01450-1)
Supplement: Supplementary appendix [file mmc2.xlsx]

## Sheet: age 13-14
Region	Country	2001 income level	Centre	PI	GAN response rate	Mean data collection date			Number of years between phases			Number of individuals			Wheeze prevalence (%)			Wheeze % change per decade			Number of SEs change in wheeze per decade			Ever had asthma prevalence (%)			Ever had asthma % change per decade			Number of SEs change in ever had asthma per decade			Severe wheeze prevalence (%)			Severe wheeze % change per decade			Number of SEs change in severe wheeze per decade			Exercise wheeze prevalence (%)			Exercise wheeze % change per decade			Number of SEs change in Exercise wheeze per decade
						GAN	ISAAC III	ISAAC I	ISAAC I to GAN	ISAAC III to GAN	ISAAC I to III	GAN	ISAAC III	ISAAC I	GAN	ISAAC III	ISAAC I	ISAAC I to GAN	ISAAC III to GAN	ISAAC I to III	ISAAC I to GAN	ISAAC III to GAN	ISAAC I to III	GAN	ISAAC III	ISAAC I	ISAAC I to GAN	ISAAC III to GAN	ISAAC I to III	ISAAC I to GAN	ISAAC III to GAN	ISAAC I to III	GAN	ISAAC III	ISAAC I	ISAAC I to GAN	ISAAC III to GAN	ISAAC I to III	ISAAC I to GAN	ISAAC III to GAN	ISAAC I to III	GAN	ISAAC III	ISAAC I	ISAAC I to GAN	ISAAC III to GAN	ISAAC I to III	ISAAC I to GAN	ISAAC III to GAN
Africa and Eastern Mediterranean	Nigeria	L	Ibadan	A Falade	85	2018-05-04	2001-08-16	1995-03-11	23.15	16.7158	6.43416	2897	3142	3057	10.5972	12.9854	10.6968	-0.04302	-1.4287	3.55695	-0.0503457	-0.961867	1.16733	3.72799	11.7441	18.3513	-6.31678	-4.79553	-10.269	-3.76611	-5.26693	-1.60401	6.17881	8.33864	6.41151	-0.10052	-1.29209	2.99514	-0.151427	-1.17545	1.4816	31.9986	34.1502	43.3759	-4.91458	-1.28717	-14.3385	-2.21094	-0.746504
	South Africa	LM	Cape Town	HJ Zar	84.4	2017-08-14	2002-06-11	1995-04-12	22.3412	15.1764	7.16478	3979	5037	5169	21.2868	20.3494	16.1153	2.31476	0.61763	5.90962	2.59226	0.454941	2.02679	16.5871	14.3935	13.078	1.57069	1.4454	1.8361	2.62293	1.50728	0.995821	11.9628	9.45007	7.31283	2.08135	1.65568	2.98298	4.95395	2.68806	2.43366	35.9638	32.5789	21.4355	6.50293	2.23037	15.5531	5.31665	1.32595
	Sudan	L	Khartoum	M Nour	99.9	2017-03-22	2003-02-16			14.0924		1785	2896		5.65826	12.4655			-4.83042			-3.89564		18.1513	15.5387			1.8539			1.16986		3.47339	7.25138			-2.68088			-3.17333		28.0672	14.5028			9.6254			3.44924
	Syrian Arab Republic	LM	Lattakia	G Dib	99.6	2019-04-02	2001-12-05			17.3242		1215	3010		19.8354	6.4784			7.71			4.37717		10.9465	6.07973			2.80922			4.88695		10.6173	2.42525			4.72866			4.27827		35.8025	12.1595			13.6473			4.58765
America	Chile	UM	South Santiago	J Mallol	81.9	2015-03-04	2001-11-07	1995-08-19	19.5392	13.3203	6.21884	2750	3026	3050	13.4182	17.0192	11.1147	1.17888	-2.70338	9.4944	2.40035	-3.15794	5.01135	13.7091	15.9947	11.541	1.10962	-1.71589	7.16167	2.02094	-2.38468	4.1472	3.89091	5.71712	4	-0.05583	-1.37099	2.76116	-0.207853	-3.16526	2.73511	16.6909	20.6543	25.3443	-4.42872	-2.97547	-7.54149	-4.71502	-3.53918
	Costa Rica	UM	Costa Rica	ME Soto-Quirós	67.5	2018-02-14	2002-01-26	1995-01-02	23.1182	16.0509	7.06734	1338	2436	3200	20.7773	27.3399	23.6562	-1.24533	-4.08864	5.21222	-1.77558	-3.86885	1.95075	22.0478	23.1938	18.4688	1.54817	-0.71394	6.6857	2.59402	-0.623324	2.62665	9.41704	13.7931	12.75	-1.4417	-2.72637	1.47595	-2.7966	-3.74425	0.968761	14.4245	19.7044	24.2188	-4.23659	-3.28949	-6.38758	-7.25225	-4.4345
	Ecuador	LM	Quito	A Cabrera Aguilar	100	2019-04-27	2003-06-11			15.8765		3000	3014		6.3	17.7505			-7.21225			-6.46422		4.53333	6.86795			-1.47049			-2.48331		3	5.2422			-1.41228			-2.51955		18.1667	10.5839			4.77608			3.29323
	Mexico	UM	Ciudad Victoria	R García-Almaráz	82.3	2015-12-10	2003-04-04			12.6847		2468	3122		13.3306	14.4459			-0.8792			-0.415382		8.58995	5.86163			2.15088			2.55486		5.75365	5.22101			0.4199			0.701889		16.6126	21.5887			-3.92291			-1.4811
	Mexico	UM	Mexicali	JV Mérida-Palacio	83.7	2016-04-27	2002-08-13			13.7042		2479	2988		14.6833	4.55154			7.39322			11.5157		8.67285	1.23829			5.42504			11.6265		7.54336	2.17537			3.91705			8.41029		21.2989	5.89023			11.2438			7.26736
	Mexico	UM	Mexico City (North Area)	BE Del Río Navarro	93.8	2015-09-02	2002-10-17			12.8773		3375	3891		8.88889	9.89463			-0.78102			-0.565868		7.40741	7.9671			-0.43464			-0.411832		3.67407	3.95785			-0.22037			-0.314099		15.4963	13.0815			1.87526			1.27087
	Mexico	UM	Monterrey	SN González-Díaz	88.03	2017-12-24	2001-04-03			16.7247		2641	3006		12.4953	6.02129			3.87091			6.86634		11.2836	7.01929			2.54971			4.20819		5.45248	2.62808			1.68876			3.99397		23.0595	9.71391			7.97954			7.57705
	Mexico	UM	Toluca Urban Area	EM Navarrete-Rodriguez	98.1	2015-10-17	2002-09-26			13.0573		2650	3021		5.66038	6.62032			-0.73518			-0.726746		6.15094	5.13075			0.78132			1.83947		2.26415	3.40947			-0.87715			-1.29316		11.0189	17.7756			-5.17466			-1.59324
	Nicaragua	L	Managua	JF Sánchez	90.5	2018-11-09	2002-05-09			16.5036		3131	3263		16.8956	13.791			1.88115			2.34446		20.1214	15.2314			2.96299			4.12279		9.77324	7.69231			1.2609			2.22222		21.9419	26.2642			-2.61901			-2.55239
Europe	Greece	H	Athens	K Douros	75.5	2020-02-22		1994-10-23	25.3342			1934		2561	6.20476		3.74854	0.96953			2.86945			8.89349		4.52948	1.72258			5.41499			1.80972		1.52284	0.11324			0.732217			5.94623		3.63139	0.91372			3.02203
	Spain	H	A Coruña	A López-Silvarrey Varela	92.1	2019-01-05	2003-10-17			15.2196		3462	2979		16.4645	15.2064			0.82658			1.05304		20.5662	18.4961			1.36009			1.92077		8.14558	6.37798			1.1614			2.48869		21.2883	20.9802			0.20242			0.235506
	Spain	H	Bilbao	C González Díaz	91.05	2018-09-28	2001-12-25	1994-05-04	24.4039	16.7584	7.6455	3379	3401	3211	18.9701	13.7313	11.8966	2.89851	3.1261	2.39965	6.39369	4.77609	1.52663	29.8905	21.8465	16.35	5.54847	4.79996	7.18916	11.8135	6.35527	4.59592	9.64782	5.91003	5.66802	1.63081	2.2304	0.31654	5.56048	5.91632	0.321483	26.931	22.1994	19.7758	2.93202	2.82347	3.16995	4.66151	2.95147
	Spain	H	Cartagena	L García-Marcos	73.8	2016-01-31	2002-02-28	1993-10-26	22.2638	13.9236	8.34025	3437	3998	3017	10.1833	10.6553	10.5403	-0.16034	-0.33901	0.13795	-0.331013	-0.475826	0.10824	14.9258	11.7809	10.5071	1.98469	2.2587	1.52725	4.50136	3.38745	1.38181	4.10241	3.95198	5.07126	-0.43517	0.10805	-1.34203	-1.82021	0.299784	-1.90239	13.8784	15.0575	14.8823	-0.45093	-0.84687	0.21006	-0.721218	-0.917317
South-East Asia and Western Pacific	India	L	Bikaner	M Sabir	90.1	2017-11-16	2001-07-26			16.3089		2702	3059		2.40563	7.55149			-3.15525			-3.18648		3.51591	4.57666			-0.65041			-1.07144		1.5544	2.97483			-0.87095			-1.71114		8.73427	8.92448			-0.11663			-0.121421
	India	L	Chandigarh	M Singh	100	2017-10-12	2001-11-14	1995-03-08	22.5986	15.9108	6.68778	3000	3122	3138	2.5	5.54132	4.17463	-0.74103	-1.91148	2.04356	-2.17387	-5.61287	1.93907	1.2	3.97181	3.34608	-0.94965	-1.74209	0.93564	-3.30856	-4.95168	0.780761	0.73333	2.69058	2.645	-0.84592	-1.23014	0.06816	-3.88145	-5.84284	0.0806929	10.3667	5.28507	7.96686	1.06193	3.1938	-4.00998	0.852143	2.18655
	India	L	Jaipur	V Singh	98.7	2017-11-15	2001-07-27			16.3044		3060	3607		6.76471	5.40615			0.83324			1.10258		6.17647	5.84974			0.2004			0.345044		2.12418	2.91101			-0.48258			-1.64487		9.77124	4.43582			3.27237			5.86494
	India	L	Kottayam	TU Sukumaran	85.3	2017-10-09	2002-06-04	1995-01-03	22.766	15.349	7.41701	2091	3685	2047	4.44763	15.3596	17.7821	-5.8572	-7.10924	-3.26621	-3.7597	-5.88773	-0.671546	4.25634	8.87381	12.3596	-3.55935	-3.00833	-4.69965	-2.66923	-1.99055	-1.10253	1.53037	9.17232	10.4055	-3.89841	-4.97881	-1.6626	-2.46238	-4.07658	-0.308234	4.7824	11.7232	17.8798	-5.75307	-4.522	-8.30068	-3.24495	-4.13512
	India	L	Lucknow	S Awasthi	94	2017-10-01	2001-09-19			16.0323		2969	3000		1.61671	5.8			-2.60929			-4.59123		1.31357	3.3			-1.23901			-2.59982		0.84203	2.7			-1.15889			-3.12695		9.46447	6.33333			1.95301			1.46422
	India	L	New Delhi (7)	SK Kabra	100	2017-11-30	2001-11-15	1995-01-05	22.8999	16.0394	6.86053	3024	3469	3025	0.89286	5.30412	12.9917	-5.28338	-2.75027	-11.2056	-7.23681	-4.24448	-3.93547	0.26455	6.45719	5.32231	-2.20864	-3.8609	1.65421	-4.73537	-5.22906	0.715083	0.49603	3.31508	5.52066	-2.19417	-1.75758	-3.21489	-6.07167	-4.74335	-2.21887	6.58069	4.66993	18.3802	-5.15263	1.19129	-19.9842	-2.98157	1.7484
	India	L	Pune	S Salvi	99.6	2017-10-23	2001-11-22	1994-12-23	22.8337	15.9171	6.91658	3030	1983	2696	4.58746	2.824	1.81751	1.2131	1.1079	1.45519	3.29954	2.17286	2.08912	7.85479	5.09329	4.89614	1.29573	1.73492	0.28504	2.37156	2.2646	0.239809	1.9802	0	0.77893	0.52609	1.24407	-1.12618	2.67816	5.07318	-3.52487	10.6271	6.45487	4.00593	2.89971	2.6212	3.54067	4.97699	2.71911
	New Zealand	H	Auckland	MI Asher	85.5	2018-10-10	2002-02-14	1993-03-25	25.5433	16.652	8.89125	1885	2870	3206	14.8541	22.4739	26.544	-4.5765	-4.57587	-4.57766	-5.45601	-3.42316	-1.48622	22.5995	27.9094	22.8634	-0.10332	-3.18876	5.67527	-0.14606	-2.96452	2.45906	5.09284	8.78049	12.2271	-2.793	-2.21453	-3.87638	-7.70481	-3.61951	-3.1242	22.7056	32.439	36.0574	-5.22714	-5.84521	-4.06958	-6.59099	-5.23483
	Taiwan	H	Taipei	J-L Huang	93	2017-10-20	2001-12-22	1995-10-12	22.022	15.8283	6.19369	3474	6378	11003	9.24007	6.97711	5.40762	1.74028	1.42969	2.53402	5.28761	2.86571	3.77628	14.2199	16.9646	9.29746	2.23524	-1.73401	12.3789	5.36038	-2.73322	7.95302	3.31031	2.19505	2.21758	0.4962	0.7046	-0.03638	2.82064	2.70767	-0.101966	25.0432	19.4105	8.47951	7.52142	3.55863	17.6486	15.9433	4.77705
	Thailand	LM	Bangkok	S Chinratanapisit	97.9	2017-09-04	2001-07-12	1995-08-23	22.0332	16.1462	5.88708	3206	4669	3712	12.5078	13.9002	13.5237	-0.46108	-0.86237	0.63951	-0.447842	-0.729957	0.250022	8.79601	15.892	14.0894	-2.40247	-4.39488	3.06198	-5.97335	-5.85098	1.26176	5.80162	6.44678	6.41164	-0.27686	-0.39957	0.05969	-0.515212	-0.645982	0.0403084	14.8472	18.0124	15.625	-0.35303	-1.96038	4.05536	-0.379403	-1.43183
[truncated: 10 more columns]
