# Supplementary material for: Worldwide trends in the burden of asthma symptoms in school-aged children: Global Asthma Network Phase I cross-sectional study
Source: Lancet. 2021 Oct 30;398(10311):1569–80. doi: 10.1016/S0140-6736(21)01450-1 (PMC8573635; doi:10.1016/S0140-6736(21)01450-1)
Supplement: Supplementary appendix [file mmc3.xlsx]

## Sheet: age 6-7
Region	Country	2001 income level	Centre	PI	GAN response rate	Mean data collection date			Number of years between phases			Number of individuals			Wheeze prevalence (%)			Wheeze % change per decade			Number of SEs change in wheeze per decade			Ever had asthma prevalence (%)			Ever had asthma % change per decade			Number of SEs change in ever had asthma per decade			Severe wheeze prevalence (%)			Severe wheeze % change per decade			Number of SEs change in severe wheeze per decade			Exercise wheeze prevalence (%)			Exercise wheeze % change per decade			Number of SEs change in Exercise wheeze per decade
						GAN	ISAAC III	ISAAC I	ISAAC I to GAN	ISAAC III to GAN	ISAAC I to III	GAN	ISAAC III	ISAAC I	GAN	ISAAC III	ISAAC I	ISAAC I to GAN	ISAAC III to GAN	ISAAC I to III	ISAAC I to GAN	ISAAC III to GAN	ISAAC I to III	GAN	ISAAC III	ISAAC I	ISAAC I to GAN	ISAAC III to GAN	ISAAC I to III	ISAAC I to GAN	ISAAC III to GAN	ISAAC I to III	GAN	ISAAC III	ISAAC I	ISAAC I to GAN	ISAAC III to GAN	ISAAC I to III	ISAAC I to GAN	ISAAC III to GAN	ISAAC I to III	GAN	ISAAC III	ISAAC I	ISAAC I to GAN	ISAAC III to GAN	ISAAC I to III	ISAAC I to GAN	ISAAC III to GAN
Africa and Eastern Mediterranean	Syrian Arab Republic	LM	Lattakia	Y Mohammad	93	2019-05-13	2003-02-27			16.2054		1116	2373		10.8423	4.67762			3.80408			5.08036		11.9176	3.91909			4.93568			5.24626		5.37634	2.61273			1.70537			3.18477		11.5591	2.61273			5.52063			6.67412
America	Costa Rica	UM	Costa Rica	ME Soto-Quirós	64.5	2018-01-15	2002-01-16	1995-02-01	22.9532	15.9957	6.95752	1936	3234	2942	23.1922	37.6005	32.087	-3.87522	-9.00766	7.92448	-5.1035	-7.5201	3.43485	29.2872	27.8912	26.9205	1.03111	0.87276	1.39517	1.15072	0.620278	0.695215	13.2231	18.3983	15.0238	-0.78449	-3.23533	4.85011	-1.5359	-4.1302	2.84664	12.2417	17.0996	16.1115	-1.68593	-3.03697	1.42016	-3.08527	-3.51821
	México	UM	Ciudad Victoria	R García-Almaráz	81.5	2016-02-10	2003-04-04			12.8548		2444	2603		11.6612	8.60546			2.37714			3.92913		6.54664	4.76373			1.38696			2.53666		5.81015	3.53438			1.77037			4.42654		10.0245	4.30273			4.45113			7.07371
	México	UM	Mexicali	JV Mérida-Palacio	77	2016-03-10	2002-12-04			13.2647		2001	2568		13.993	8.83956			3.88507			5.7227		7.49625	7.78816			-0.22006			-0.381244		7.5962	3.23209			3.29001			5.86784		14.7926	5.49065			7.01254			10.3381
	México	UM	México City (North Area)	BE Del Río Navarro	86.7	2016-06-15	2002-11-04			13.6128		2515	3205		10.5765	6.77067			2.7958			4.24464		5.12922	4.49298			0.46739			1.01012		4.334	2.24649			1.53349			4.08804		9.14513	3.36973			4.24262			7.48583
	México	UM	Toluca Urban Area	EM Navarrete-Rodriguez	95.7	2016-04-10	2002-09-29			13.5308		2712	3235		6.41593	5.93509			0.35537			0.418159		3.4292	2.00927			1.0494			2.635		2.91298	1.97836			0.69073			1.42337		6.52655	3.58578			2.17338			3.21936
	Nicaragua	L	Managua	JF Sánchez	87.9	2018-11-11	2002-06-06			16.433		3162	3286		12.1758	17.1333			-3.01676			-3.02132		14.0418	16.9811			-1.78871			-1.89159		5.9456	9.40353			-2.10425			-3.23502		7.87476	15.916			-4.89334			-5.87073
Europe	Spain	H	A Coruña	A López-Silvarrey Varela	71	2019-01-28	2003-10-21			15.2726		3407	3016		10.9774	12.8979			-1.25747			-2.33641		9.74464	13.7268			-2.60738			-4.49248		4.43205	4.67507			-0.15912			-0.448933		4.87232	6.03448			-0.76095			-1.97457
	Spain	H	Bilbao	C González Díaz	55.2	2018-08-31	2001-12-17	1994-05-23	24.2731	16.7036	7.56952	2707	3157	3019	10.8977	12.3535	8.04902	1.17358	-0.87156	5.68659	3.38753	-1.38802	4.74683	22.7189	20.7792	10.1027	5.1976	1.16122	14.1046	12.1413	1.39892	8.99103	4.10048	3.83275	2.98112	0.46115	0.16028	1.12508	2.00541	0.421009	1.59137	6.42778	6.65189	4.73667	0.6967	-0.13417	2.53017	2.60283	-0.300549
	Spain	H	Cartagena	L García-Marcos	65.9	2016-01-21	2002-01-26	1993-10-26	22.2347	13.9842	8.25052	3509	2948	3335	11.7127	11.0583	8.3958	1.49178	0.46795	3.22712	4.48745	0.857525	3.56091	10.3163	10.753	6.17691	1.86169	-0.3123	5.54649	6.36325	-0.573317	6.0452	4.36022	4.1384	2.93853	0.6394	0.15862	1.45429	3.15786	0.447732	2.35346	6.07011	5.05427	3.11844	1.3275	0.72641	2.34632	5.22143	1.70496
South-East Asia and Western Pacific	India	L	Chandigarh	M Singh	100	2017-10-26		1995-03-10	22.6321			2473		2891	8.53215		5.43065	1.3704			1.74453			1.29397		2.76721	-0.65095			-3.00534			1.17266		3.1477	-0.87267			-3.20699			6.18682		3.80491	1.05245			2.49877
	India	L	Jaipur	V Singh	75.8	2017-11-08	2001-08-08			16.2518		2296	2545		2.35192	5.61886			-2.0102			-2.13932		2.1777	5.81532			-2.23829			-2.25466		0.78397	3.53635			-1.69358			-1.96853		2.48258	3.45776			-0.60005			-0.541185
	India	L	Kottayam	TU Sukumaran	68.4	2017-12-02	2002-05-16	1995-01-06	22.9027	15.5463	7.35634	2099	2619	2156	5.4788	22.9859	24.6289	-8.36154	-11.2612	-2.23354	-10.2344	-13.422	-0.804446	3.47785	11.6075	14.3785	-4.75955	-5.2293	-3.76681	-7.5368	-3.72528	-1.09503	2.8585	11.1111	11.3636	-3.7136	-5.3084	-0.34328	-4.50705	-4.77771	-0.101706	1.81039	12.8675	13.2653	-5.00157	-7.11237	-0.54076	-7.92538	-6.19833
	India	L	Lucknow	S Awasthi	91.3	2017-10-26	2001-12-18			15.8551		2969	3000		1.11149	3.46667			-1.48544			-3.29474		0.60626	2.33333			-1.08928			-3.7004		0.47154	1.43333			-0.60662			-2.71357		1.91984	1.56667			0.22275			0.564124
	India	L	New Delhi (7)	SK Kabra	80.9	2018-01-07	2001-12-02	1995-01-31	22.9358	16.0984	6.83744	2516	3706	2938	3.45787	6.01727	6.87543	-1.49005	-1.58985	-1.25509	-2.38811	-2.56066	-0.506401	0.4372	6.7728	3.74404	-1.44178	-3.93554	4.42967	-6.32823	-5.70575	2.487	0.75517	2.50944	1.90606	-0.50179	-1.08972	0.88247	-3.1562	-5.84304	1.56672	2.66296	3.04911	4.05037	-0.60491	-0.23987	-1.46439	-1.89996	-0.597612
	India	L	Pune	S Salvi	79.8	2017-10-24	2001-11-28	1994-12-28	22.8217	15.903	6.91867	2404	2711	3248	2.07987	3.98377	2.30911	-0.10045	-1.1972	2.42049	-0.589538	-3.37637	2.80025	1.83028	3.35669	4.18719	-1.03275	-0.95983	-1.20037	-4.7154	-3.62771	-1.37254	0.70715	0	1.13916	-0.1893	0.44467	-1.6465	-1.70148	4.11541	-6.09433	4.36772	3.0616	2.52463	0.80761	0.8213	0.77612	2.84859	1.71612
	New Zealand	H	Auckland	MI Asher	63.7	2018-07-27	2002-03-07	1993-03-11	25.3774	16.3875	8.98995	1538	3541	3526	17.3602	22.3948	22.5468	-2.04378	-3.07222	-0.16907	-3.90144	-3.55217	-0.135461	19.2458	28.2971	23.823	-1.80367	-5.52332	4.97674	-2.38453	-4.54943	2.98524	6.69701	9.96894	10.4084	-1.46248	-1.9966	-0.48883	-3.5115	-3.36905	-0.510464	12.0286	15.4476	14.8327	-1.10494	-2.08635	0.68403	-1.92186	-2.31871
	Taiwan	H	Taipei	J-L Huang	76.3	2017-10-14	2001-12-18	1994-11-04	22.9441	15.8233	7.12081	3036	4832	4806	13.6034	9.8303	9.55056	1.76641	2.38454	0.39284	4.18401	4.2475	0.306488	14.5257	14.3626	12.6925	0.799	0.10308	2.3454	1.47951	0.156367	1.57544	3.65613	2.13162	3.66209	-0.0026	0.96346	-2.14929	-0.0130899	3.65972	-4.21215	6.85112	4.84272	5.9717	0.38329	1.26927	-1.58548	1.62296	3.78893
	Thailand	LM	Bangkok	S Chinratanapisit	86.3	2017-08-19	2001-07-01	1995-08-07	22.0325	16.1342	5.89834	3067	4209	3629	14.6397	15.0392	10.9672	1.66686	-0.2476	6.90363	3.00628	-0.288689	3.21136	6.06456	10.7151	9.2863	-1.46227	-2.88244	2.42243	-2.92686	-4.17128	1.38223	6.78187	5.32193	4.40893	1.07702	0.90487	1.5479	2.98977	1.87093	1.44799	3.03228	5.70207	5.09782	-0.9375	-1.65474	1.02443	-3.46051	-3.59949
[truncated: 10 more columns]
